# Supplementary material for: The COVID-19 Pandemic Strain: Teleworking and Health Behavior Changes in the Portuguese Context
Source: Healthcare (Basel). 2021 Sep 3;9(9):1151. doi: 10.3390/healthcare9091151 (PMC8468513; doi:10.3390/healthcare9091151)
Supplement: Supplementary file 1 [file healthcare-09-01151-s001.zip]

Archive with 1 entries (1 files):
- healthcare-1339865-supplementary.pdf
